# Supplementary material for: Daucosterol Alleviates Alcohol−Induced Hepatic Injury and Inflammation through P38/NF−κB/NLRP3 Inflammasome Pathway
Source: Nutrients. 2023 Jan 1;15(1):223. doi: 10.3390/nu15010223 (PMC9823995; doi:10.3390/nu15010223)
Supplement: Supplementary file 1 [file nutrients-15-00223-s001.zip]

Archive with 3 entries (2 files):
- nutrients-2088339-supplementary/
- nutrients-2088339-supplementary/raw data.xlsx
- nutrients-2088339-supplementary/supplementary information.pdf
