# Supplementary material for: Daucosterol Alleviates Alcohol−Induced Hepatic Injury and Inflammation through P38/NF−κB/NLRP3 Inflammasome Pathway
Source: Nutrients. 2023 Jan 1;15(1):223. doi: 10.3390/nu15010223 (PMC9823995; doi:10.3390/nu15010223)
Supplement: Supplementary file 1 [file nutrients-15-00223-s001.zip › nutrients-2088339-supplementary/raw data.xlsx]

## Sheet: Figure 1
D
C	CD	E	ED
76.495	64.5539	249.871	161.16		ANOVA table	SS	DF	MS	F (DFn, DFd)	P value
89.6342	73.8948	184.839	111.522		Treatment (between columns)	52594	3	17531	F (3, 16) = 37.61	P<0.0001
80.8725	55.4566	194.993	165.286		Residual (within columns)	7457	16	466.1
91.1556	67.3412	191.526	140.751		Total	60051	19
86.5553	90.1495	165.54	177.462
E
C	CD	E	ED
42.3673	19.64	74.5332	50.7949		ANOVA table	SS	DF	MS	F (DFn, DFd)	P value
24.0959	28.4158	87.6934	46.0771		Treatment (between columns)	6617	3	2206	F (3, 16) = 27.06	P<0.0001
26.6075	16.3627	56.6508	46.0025		Residual (within columns)	1304	16	81.52
46.0101	18.1723	59.6562	45.0592		Total	7921	19
42.2325	28.5436	81.4856	43.6679
F
C	CD	E	ED
23.7	25.8	105.3	66.3		ANOVA table	SS	DF	MS	F (DFn, DFd)	P value
21.3	19.8	162	50.1		Treatment (between columns)	42150	3	14050	F (3, 16) = 59.39	P<0.0001
43.2	42.9	168	57.8		Residual (within columns)	3785	16	236.6
27.3	20.4	126.3	51.6		Total	45935	19
47.1	19.8	143.3	59.1
H
C	CD	E	ED
1.214	0.7203	1.595	1.421		ANOVA table	SS	DF	MS	F (DFn, DFd)	P value
0.935	0.8526	1.551	1.263		Treatment (between columns)	1.721	3	0.5738	F (3, 16) = 22.07	P<0.0001
0.8526	1.214	1.828	1.363		Residual (within columns)	0.4159	16	0.02599
0.9659	1.125	1.693	1.133		Total	2.137	19
1.03	0.9659	1.79	1.606
I
C	CD	E	ED
1.147	1.251	1.819	1.693		ANOVA table	SS	DF	MS	F (DFn, DFd)	P value
0.8054	1.03	1.769	1.491		Treatment (between columns)	2.094	3	0.6979	F (3, 16) = 25.80	P<0.0001
1.055	1.22	1.832	1.437		Residual (within columns)	0.4329	16	0.02706
1.038	0.9011	2.184	1.523		Total	2.527	19
1.004	1.197	1.54	1.341
J
C	CD	E	ED
1.209	0.9417	1.91	1.286		ANOVA table	SS	DF	MS	F (DFn, DFd)	P value
0.9817	1.154	2.056	1.693		Treatment (between columns)	4.792	3	1.597	F (3, 16) = 59.15	P<0.0001
0.8428	0.9637	2.357	1.544		Residual (within columns)	0.432	16	0.027
1.019	1.05	2.457	1.491		Total	5.224	19
1.012	0.8011	2.158	1.632

## Sheet: Figure 2
D
COL1A1	C	CD	E	ED
	1.124	0.946	2.943	2.195		ANOVA table	SS	DF	MS	F (DFn, DFd)	P value
	0.9817	1.038	3.042	1.963		Treatment (between columns)	12.37	3	4.124	F (3, 16) = 143.6	P<0.0001
	0.8828	1.293	2.853	2.361		Residual (within columns)	0.4595	16	0.02872
	0.9831	0.8931	2.79	2.484		Total	12.83	19
	1.062	0.9542	2.596	1.978
COL3A1	C	CD	E	ED
	1.057	0.975	2.311	1.957		ANOVA table	SS	DF	MS	F (DFn, DFd)	P value
	0.9952	1.137	2.658	2.284		Treatment (between columns)	8.703	3	2.901	F (3, 16) = 145.7	P<0.0001
	0.9481	1.038	2.434	2.041		Residual (within columns)	0.3187	16	0.01992
	0.9831	0.9473	2.846	1.857		Total	9.022	19
	1.067	0.9685	2.435	1.977
α-SMA	C	CD	E	ED
	1.135	1.219	4.339	1.975		ANOVA table	SS	DF	MS	F (DFn, DFd)	P value
	0.8956	0.9753	3.857	2.274		Treatment (between columns)	28.22	3	9.405	F (3, 16) = 162.2	P<0.0001
	1.053	1.108	3.974	2.689		Residual (within columns)	0.9276	16	0.05797
	1.003	0.8989	3.456	2.794		Total	29.14	19
	0.9962	0.9656	3.846	2.441
F
C	CD	E	ED
64.5921	58.9732	34.2342	39.1429		ANOVA table	SS	DF	MS	F (DFn, DFd)	P value
38.3439	61.1568	24.2422	58.6855		Treatment (between columns)	3599	3	1200	F (3, 16) = 10.59	P=0.0004
56.4884	79.0683	37.6506	51.2196		Residual (within columns)	1812	16	113.3
60.6723	75.4011	18.4374	52.535		Total	5411	19
40.7281	46.7093	20.8342	41.0096
G
C	CD	E	ED
132.135	147.845	77.7206	102.439		ANOVA table	SS	DF	MS	F (DFn, DFd)	P value
179.843	142.327	82.2065	127.382		Treatment (between columns)	14857	3	4952	F (3, 16) = 14.68	P<0.0001
171.127	135.986	89.1408	142.984		Residual (within columns)	5399	16	337.4
136.024	149.351	88.9072	97.7298		Total	20256	19
161.15	183.241	101.664	144.171
H
C	CD	E	ED
86.1258	114.534	50.0963	73.6585		ANOVA table	SS	DF	MS	F (DFn, DFd)	P value
123.285	118	54.1544	87.7042		Treatment (between columns)	7589	3	2530	F (3, 16) = 15.80	P<0.0001
115.899	105.691	58.3565	94.0875		Residual (within columns)	2561	16	160.1
86.4752	86.4243	56.1854	61.8456		Total	10150	19
103.881	97.7089	65.8571	81.9091
J
Nrf2	C	CD	E	ED
	0.822232	0.98431	1.52365	2.30813		ANOVA table	SS	DF	MS	F (DFn, DFd)	P value
	1.01206	1.44131	1.31735	3.53308		Treatment (between columns)	12.37	3	4.122	F (3, 16) = 19.11	P<0.0001
	0.977835	0.893558	1.6532	3.93817		Residual (within columns)	3.451	16	0.2157
	1.20356	1.65593	2.04236	2.35716		Total	15.82	19
	0.98431	2.09628	1.71422	3.31006
HO-1	C	CD	E	ED
	0.9374	1.304	0.4878	0.7955		ANOVA table	SS	DF	MS	F (DFn, DFd)	P value
	1.222	0.976	0.6298	0.9682		Treatment (between columns)	0.9713	3	0.3238	F (3, 16) = 22.30	P<0.0001
	0.9504	1.192	0.6462	0.7887		Residual (within columns)	0.2323	16	0.01452
	1.062	1.251	0.5721	0.8629		Total	1.204	19
	0.8571	1.378	0.7509	0.8236
SOD1	C	CD	E	ED
	1.24467	0.809736	0.465235	0.705004		ANOVA table	SS	DF	MS	F (DFn, DFd)	P value
	0.671548	1.00393	0.431051	0.534329		Treatment (between columns)	1.438	3	0.4792	F (3, 16) = 18.16	P<0.0001
	1.0466	1.31546	0.431051	0.766098		Residual (within columns)	0.4223	16	0.02639
	0.98332	1.32467	0.362442	0.844162		Total	1.86	19
	1.05387	1.12175	0.419172	0.760764
SOD2	C	CD	E	ED
	1.06437	1.20574	0.602973	0.952592		ANOVA table	SS	DF	MS	F (DFn, DFd)	P value
	1.04966	1.28348	0.697426	1.17292		Treatment (between columns)	0.8131	3	0.271	F (3, 16) = 9.019	P=0.0010
	1.08672	0.965884	0.90748	0.801144		Residual (within columns)	0.4808	16	0.03005
	0.846659	1.39485	0.469851	1.17292		Total	1.294	19
	0.952592	1.20574	0.692593	1.44399

## Sheet: Figure 3
B
C	CD	E	ED
151.801	182.493	270.856	228.831		ANOVA table	SS	DF	MS	F (DFn, DFd)	P value
191.018	172.663	242.973	181.389		Treatment (between columns)	20491	3	6830	F (3, 16) = 14.13	P<0.0001
157.117	205.762	233.946	221.208		Residual (within columns)	7737	16	483.5
164.64	144.881	242.973	203.555		Total	28228	19
153.506	216.695	260.926	169.153
C
C	CD	E	ED
172.869	125.809	209.504	171.721		ANOVA table	SS	DF	MS	F (DFn, DFd)	P value
171.721	174.782	196.017	175.165		Treatment (between columns)	17229	3	5743	F (3, 16) = 13.16	P=0.0001
171.53	149.913	231.312	171.626		Residual (within columns)	6981	16	436.3
134.131	109.261	253.503	162.443		Total	24210	19
138.818	164.165	221.173	195.921
D
C	CD	E	ED
1046.24	1063.16	1350.81	1102.46		ANOVA table	SS	DF	MS	F (DFn, DFd)	P value
960.549	786.979	1272.21	1093.73		Treatment (between columns)	538130	3	179377	F (3, 16) = 16.77	P<0.0001
947.995	1056.07	1546.76	1089.91		Residual (within columns)	171131	16	10696
761.872	926.708	1223.09	1054.43		Total	709261	19
959.457	862.302	1301.68	1004.76
F
C	CD	E	ED
1.2396	1.4043	3.2035	1.52171		ANOVA table	SS	DF	MS	F (DFn, DFd)	P value
0.939378	1.38504	3.11585	0.499884		Treatment (between columns)	20.26	3	6.755	F (3, 16) = 20.11	P<0.0001
1.41393	0.784404	2.77007	0.535811		Residual (within columns)	5.373	16	0.3358
0.84075	0.888716	2.61982	1.43319		Total	25.64	19
0.566343	0.673447	4.95743	1.00651
G
C	CD	E	ED
0.952959	1.20857	1.29313	0.889299		ANOVA table	SS	DF	MS	F (DFn, DFd)	P value
0.87715	0.710953	2.20527	0.870833		Treatment (between columns)	2.69	3	0.8965	F (3, 16) = 10.01	P=0.0006
1.07251	0.865001	1.25765	1.14929		Residual (within columns)	1.433	16	0.08957
1.11041	1.24891	1.79123	0.624453		Total	4.123	19
0.986976	0.722616	2.18972	0.473321
H
C	CD	E	ED
0.952959	1.20857	1.29313	0.889299		ANOVA table	SS	DF	MS	F (DFn, DFd)	P value
0.87715	0.710953	2.20527	0.870833		Treatment (between columns)	2.69	3	0.8965	F (3, 16) = 10.01	P=0.0006
1.07251	0.865001	1.25765	1.14929		Residual (within columns)	1.433	16	0.08957
1.11041	1.24891	1.79123	0.624453		Total	4.123	19
0.986976	0.722616	2.18972	0.473321
I
C	CD	E	ED
1.047	0.78803	2.16509	1.65749		ANOVA table	SS	DF	MS	F (DFn, DFd)	P value
1.08402	1.20289	2.30781	1.56702		Treatment (between columns)	9.822	3	3.274	F (3, 16) = 38.71	P<0.0001
1.25405	0.8319	3.13078	1.87118		Residual (within columns)	1.353	16	0.08458
0.82145	0.296096	2.37204	1.76983		Total	11.18	19
0.793473	0.874355	2.92069	1.87662

## Sheet: Figure 4
A
C	E	15.625nM	31.25nM	62.5nM	125nM	250nM	500nM	1uM	2uM	5uM
92.1673	59.8729	66.2976	69.7492	72.8248	74.2601	77.1649	82.6328	57.7541	56.0112	48.8005
108.297	62.6068	57.7541	66.571	71.7996	68.929	72.6881	85.6743	63.7687	52.9014	50.8168
96.8833	55.1569	65.204	81.2316	81.4025	80.9241	68.4847	76.789	60.5564	58.4717	53.7216
108.707	72.5514	68.3822	83.6238	75.1487	81.505	83.4188	79.5571	59.8387	50.9876	54.5417
93.9444	71.5604	65.3407	72.5514	69.8175	77.0282	72.7906	68.929	67.4937	53.1748	59.0185
ANOVA table	SS	DF	MS	F (DFn, DFd)	P value
Treatment (between columns)	8635	10	863.5	F (10, 44) = 27.25	P<0.0001
Residual (within columns)	1394	44	31.68
Total	10029	54
C
C	CD	E	ED		ANOVA table	SS	DF	MS	F (DFn, DFd)	P value
1.053	1.104	2.053	1.243		Treatment (between columns)	1.763	3	0.5876	F (3, 8) = 40.56	P<0.0001
0.9356	0.9895	1.984	1.185		Residual (within columns)	0.1159	8	0.01449
1.013	1.089	1.867	1.564		Total	1.879	11
D
C	CD	E	ED		ANOVA table	SS	DF	MS	F (DFn, DFd)	P value
1.102	1.245	3.985	1.853		Treatment (between columns)	18.17	3	6.058	F (3, 8) = 299.5	P<0.0001
0.9245	0.9684	4.002	2.214		Residual (within columns)	0.1618	8	0.02023
1.033	1.024	4.203	2.146		Total	18.33	11
E
C	CD	E	ED		ANOVA table	SS	DF	MS	F (DFn, DFd)	P value
1.132	1.245	3.21	2.463		Treatment (between columns)	8.503	3	2.834	F (3, 8) = 77.08	P<0.0001
0.9853	0.853	2.842	2.214		Residual (within columns)	0.2942	8	0.03677
0.8962	1.044	2.976	1.974		Total	8.797	11
G
C	CD	E	ED		ANOVA table	SS	DF	MS	F (DFn, DFd)	P value
1.073	1.105	4.241	1.896		Treatment (between columns)	18.67	3	6.222	F (3, 8) = 135.6	P<0.0001
0.9685	0.942	3.957	2.241		Residual (within columns)	0.3671	8	0.04589
1.003	0.9821	3.972	2.664		Total	19.03	11
H
C	CD	E	ED		ANOVA table	SS	DF	MS	F (DFn, DFd)	P value
1.123	0.9284	2.353	1.243		Treatment (between columns)	4.473	3	1.491	F (3, 8) = 78.50	P<0.0001
0.9414	1.058	2.612	1.185		Residual (within columns)	0.152	8	0.01899
0.9734	1.086	2.539	1.564		Total	4.625	11

## Sheet: Figure 5
B
C	E	15.625nM	31.25nM	62.5nM	125nM	250nM	500nM	1uM	2uM	5uM
0.967302	2.58174	2.33651	2.26839	2.3297	1.9891	1.78474	1.5327	1.25341	1.03542	1.04223
0.980926	2.96321	2.26158	2.28202	2.12534	1.92779	1.79836	1.68256	1.25341	1.15123	0.912807
1.01499	2.30245	2.05722	2.13215	2.01635	2.03679	1.76431	1.55995	1.17847	1.02861	0.865123
0.946866	2.11172	2.2139	2.3297	1.94142	1.88692	1.90054	1.72343	1.13079	0.899183	1.06948
1.08992	2.09128	1.91417	2.49319	1.85967	1.91417	1.70981	1.62807	1.26703	1.02861	1.02861
ANOVA table	SS	DF	MS	F (DFn, DFd)	P value
Treatment (between columns)	14.81	10	1.481	F (10, 44) = 64.89	P<0.0001
Residual (within columns)	1.004	44	0.02282
Total	15.81	54
D
CYP2E1	C	CD	E	ED		ANOVA table	SS	DF	MS	F (DFn, DFd)	P value
	0.915	1.024	3.462	1.956		Treatment (between columns)	11.99	3	3.998	F (3, 8) = 264.4	P<0.0001
	1.103	0.984	3.267	2.084		Residual (within columns)	0.121	8	0.01512
	1.008	1.095	3.641	2.188		Total	12.11	11
ALDH2	C	CD	E	ED		ANOVA table	SS	DF	MS	F (DFn, DFd)	P value
	0.995	1.133	2.317	1.842		Treatment (between columns)	4.641	3	1.547	F (3, 8) = 60.39	P<0.0001
	1.092	1.066	2.507	1.624		Residual (within columns)	0.205	8	0.02562
	1.036	1.031	2.891	1.722		Total	4.846	11
Nrf2	C	CD	E	ED		ANOVA table	SS	DF	MS	F (DFn, DFd)	P value
	0.9931	1.141	1.289	1.519		Treatment (between columns)	0.4791	3	0.1597	F (3, 8) = 80.53	P<0.0001
	1.014	1.149	1.353	1.467		Residual (within columns)	0.01587	8	0.001983
	0.9931	1.173	1.344	1.623		Total	0.495	11
SOD1	C	CD	E	ED		ANOVA table	SS	DF	MS	F (DFn, DFd)	P value
	0.9593	1.136	0.9087	1.021		Treatment (between columns)	0.1391	3	0.04638	F (3, 8) = 27.78	P=0.0001
	1.057	1.252	0.8888	1.002		Residual (within columns)	0.01336	8	0.00167
	0.9862	1.176	0.8645	0.9961		Total	0.1525	11
SOD2	C	CD	E	ED		ANOVA table	SS	DF	MS	F (DFn, DFd)	P value
	1.062	1.329	0.8776	1.069		Treatment (between columns)	0.3812	3	0.1271	F (3, 8) = 55.33	P<0.0001
	1.012	1.31	0.8655	0.9772		Residual (within columns)	0.01838	8	0.002297
	0.9309	1.395	0.8303	1.005		Total	0.3996	11

## Sheet: Figure 6
E
C	CD	E	ED		ANOVA table	SS	DF	MS	F (DFn, DFd)	P value
1.031	0.9931	1.942	1.643		Treatment (between columns)	2.054	3	0.6846	F (3, 8) = 58.30	P<0.0001
0.8988	1.023	1.853	1.495		Residual (within columns)	0.09395	8	0.01174
1.132	0.8954	2.049	1.772		Total	2.148	11
F
C	CD	E	ED		ANOVA table	SS	DF	MS	F (DFn, DFd)	P value
1.102	0.7984	1.856	1.662		Treatment (between columns)	2.432	3	0.8105	F (3, 8) = 64.18	P<0.0001
0.955	1.023	2.048	1.548		Residual (within columns)	0.101	8	0.01263
1.023	0.9521	2.151	1.742		Total	2.533	11
G
C	CD	E	ED		ANOVA table	SS	DF	MS	F (DFn, DFd)	P value
1.057	0.9567	3.048	2.174		Treatment (between columns)	9.191	3	3.064	F (3, 8) = 185.8	P<0.0001
0.9076	1.122	3.137	2.547		Residual (within columns)	0.1319	8	0.01649
1.124	0.9404	2.957	2.315		Total	9.323	11
H
C	CD	E	ED		ANOVA table	SS	DF	MS	F (DFn, DFd)	P value
1.135	1.047	4.075	2.888		Treatment (between columns)	22.57	3	7.524	F (3, 8) = 150.0	P<0.0001
1.043	0.9704	4.317	2.502		Residual (within columns)	0.4012	8	0.05015
0.9571	0.984	4.438	3.294		Total	22.97	11

## Sheet: Figure 7
C
E	ED	E+Anisomysin	ED+Anisomysin		ANOVA table	SS	DF	MS	F (DFn, DFd)	P value
1.164	2.531	0.942	0.842		Treatment (between columns)	3.661	3	1.22	F (3, 8) = 29.47	P=0.0001
0.8429	2.221	0.8531	1.042		Residual (within columns)	0.3312	8	0.0414
0.9941	1.835	0.7932	0.8536		Total	3.992	11
D
E	ED	E+Anisomysin	ED+Anisomysin		ANOVA table	SS	DF	MS	F (DFn, DFd)	P value
1.038	0.6743	1.327	1.286		Treatment (between columns)	0.7812	3	0.2604	F (3, 8) = 30.45	P=0.0001
0.9472	0.8426	1.521	1.437		Residual (within columns)	0.06841	8	0.008551
1.107	0.7852	1.298	1.375		Total	0.8496	11
E
E	ED	E+Anisomysin	ED+Anisomysin		ANOVA table	SS	DF	MS	F (DFn, DFd)	P value
1.113	0.7436	3.032	2.943		Treatment (between columns)	13.18	3	4.393	F (3, 8) = 282.5	P<0.0001
0.9763	0.5374	2.853	3.16		Residual (within columns)	0.1244	8	0.01555
0.9962	0.8032	2.785	2.885		Total	13.3	11
F
E	ED	E+Anisomysin	ED+Anisomysin		ANOVA table	SS	DF	MS	F (DFn, DFd)	P value
1.032	0.6892	1.255	1.158		Treatment (between columns)	0.5766	3	0.1922	F (3, 8) = 85.19	P<0.0001
0.9943	0.7324	1.195	1.284		Residual (within columns)	0.01805	8	0.002256
1.004	0.6828	1.318	1.199		Total	0.5947	11
G
E	ED	E+Anisomysin	ED+Anisomysin		ANOVA table	SS	DF	MS	F (DFn, DFd)	P value
1.045	0.5438	1.293	1.284		Treatment (between columns)	1.066	3	0.3554	F (3, 8) = 117.8	P<0.0001
0.9584	0.6321	1.384	1.239		Residual (within columns)	0.02414	8	0.003018
1.089	0.5803	1.324	1.357		Total	1.09	11
H
E	ED	E+Anisomysin	ED+Anisomysin		ANOVA table	SS	DF	MS	F (DFn, DFd)	P value
1.103	0.8436	1.328	1.298		Treatment (between columns)	0.7732	3	0.2577	F (3, 8) = 54.37	P<0.0001
0.9315	0.742	1.429	1.395		Residual (within columns)	0.03792	8	0.00474
0.9783	0.7024	1.339	1.38		Total	0.8111	11

## Sheet: Fig 1G
	FASN	SREBP1c	SCD1
C	0.997124	1.44022	0.887439
	1.13091	0.852579	1.10959
	0.871968	0.707205	1.00297
CD	1.33945	1.70159	1.64903
	0.723502	1.53892	1.52246
	1.80279	2.59112	2.09727
E	6.75826	3.00374	2.25693
	11.8078	2.98016	2.81589
	12.4425	3.96408	1.89096
ED	7.41234	2.38371	1.80866
	5.21884	1.73007	1.08462
	2.91844	1.06189	0.984274

## Sheet: Fig 2C
	COL3A1	α-SMA
C	0.871245	0.642266
	0.816272	1.09425
	1.31248	1.26349
CD	0.885204	1.58721
	1.03076	1.5734
	0.829742	2.43072
E	1.93987	2.77595
	1.60842	3.2895
	2.07964	2.66742
ED	1.43962	1.69657
	0.904266	1.17279
	1.21999	1.5221

## Sheet: Fig 2I
	Nrf2	CYP2E1	ALDH2	SOD1	SOD2
C	1.04013	1.23394	0.848129	0.908599	1.01587
	0.814465	0.759996	1.07501	1.06203	0.904527
	1.1454	1.00607	1.07686	1.02937	1.0796
CD	0.847415	1.20185	1.46429	1.08184	0.896133
	0.82012	1.39468	1.62964	1.29572	1.20031
	0.781578	1.61604	1.20825	1.36545	1.13585
E	1.5657	3.09132	2.74167	0.583066	0.654032
	1.93481	2.79737	2.29243	0.488097	0.341483
	1.49535	3.0092	2.11236	0.611976	0.578859
ED	2.58077	2.66331	1.72907	1.04954	1.29668
	2.10882	1.80271	1.15614	0.887035	1.16716
	2.00391	1.44323	1.40473	1.15548	1.0459

[truncated: 6 more sheets: Fig 3E, Fig 4B, Fig 5C, Fig 6A, Fig 7A, Fig 7B]
